# Supplementary material for: Implanting mechanically reprogrammed fibroblasts for aged tissue regeneration and wound healing
Source: Aging Cell. 2023 Nov 27;23(2):e14032. doi: 10.1111/acel.14032 (PMC10861198; doi:10.1111/acel.14032)
Supplement: Supplementary file 1 — Data S1: Supporting information. [file ACEL-23-e14032-s001.zip]

Archive with 2 entries (2 files):
- Dataset S1.csv
- Revised Supplentary information.pdf
