# Supplementary material for: Implanting mechanically reprogrammed fibroblasts for aged tissue regeneration and wound healing
Source: Aging Cell. 2023 Nov 27;23(2):e14032. doi: 10.1111/acel.14032 (PMC10861198; doi:10.1111/acel.14032)
Supplement: Supplementary file 1 — Data S1: Supporting information. [file ACEL-23-e14032-s001.zip › Dataset S1.csv]

	CNT_B1	CNT_B2	PR_B1	PR_B2
ENSG00000000003	2521	1622	1740	1705
ENSG00000000005	1	0	0	0
ENSG00000000419	2589	1963	2094	2075
ENSG00000000457	1076	829	842	854
ENSG00000000460	349	360	211	310
ENSG00000000938	8	7	6	7
ENSG00000000971	10187	9545	3934	7370
ENSG00000001036	3054	4112	2144	3683
ENSG00000001084	2470	1778	1706	1302
ENSG00000001167	2450	2302	1461	1694
ENSG00000001460	309	452	298	347
ENSG00000001461	2384	5165	2331	4617
ENSG00000001497	1581	1231	1145	988
ENSG00000001561	136	210	64	151
ENSG00000001617	1481	1254	1217	690
ENSG00000001626	14	2	6	0
ENSG00000001629	6513	6089	5160	6612
ENSG00000001630	360	456	267	296
ENSG00000001631	855	1097	489	1129
ENSG00000002016	362	559	275	474
ENSG00000002079	13	41	6	9
ENSG00000002330	902	964	760	958
ENSG00000002549	2544	2734	1873	2176
ENSG00000002586	9625	10617	8152	13042
ENSG00000002587	61	17	42	1
ENSG00000002726	1	3	0	0
ENSG00000002745	6	32	44	76
ENSG00000002746	479	1527	326	1025
ENSG00000002822	20	28	14	23
ENSG00000002834	9445	13907	9507	16956
ENSG00000002919	891	687	761	589
ENSG00000002933	740	622	255	318
ENSG00000003056	5591	3903	3326	3368
ENSG00000003096	235	151	127	115
ENSG00000003137	168	349	87	159
ENSG00000003147	172	31	145	5
ENSG00000003249	169	102	156	61
ENSG00000003393	4217	4176	3172	4318
ENSG00000003400	823	666	651	303
ENSG00000003402	10419	13416	6306	9911
ENSG00000003436	12772	10181	4711	9476
ENSG00000003509	841	804	632	758
ENSG00000003756	5259	5012	3396	4663
ENSG00000003987	2	4	3	1
ENSG00000003989	816	1277	174	364
ENSG00000004059	1959	1456	1740	1617
ENSG00000004139	237	393	231	432
ENSG00000004142	3128	2876	2629	2736
ENSG00000004399	7560	8438	4582	8261
ENSG00000004455	5472	3941	4362	4207
ENSG00000004468	6	6	6	4
ENSG00000004478	5247	2806	3596	2115
ENSG00000004487	5094	4490	3804	4213
ENSG00000004534	3016	3312	2241	2761
ENSG00000004660	428	297	396	372
ENSG00000004700	3120	3795	2681	3592
ENSG00000004766	3010	2012	2487	1781
ENSG00000004776	143	128	90	98
ENSG00000004777	40	85	20	69
ENSG00000004779	1410	1176	1238	1137
ENSG00000004799	810	396	477	222
ENSG00000004809	0	0	0	4
ENSG00000004838	11	7	9	17
ENSG00000004846	8	18	3	19
ENSG00000004848	0	0	0	0
ENSG00000004864	1563	1152	1238	668
ENSG00000004866	758	704	434	568
ENSG00000004897	7887	7141	5941	7651
ENSG00000004939	0	0	0	2
ENSG00000004948	0	0	0	2
ENSG00000004961	1626	1036	1236	948
ENSG00000004975	1587	1477	1190	1324
ENSG00000005001	122	46	86	6
ENSG00000005007	4051	3954	2955	2962
ENSG00000005020	1333	1617	1110	1281
ENSG00000005022	7414	4614	5632	3205
ENSG00000005059	304	345	391	389
ENSG00000005073	1364	1073	499	794
ENSG00000005075	379	297	339	273
ENSG00000005100	1803	1622	1089	1164
ENSG00000005102	26	24	129	10
ENSG00000005108	96	89	56	50
ENSG00000005156	2081	1913	1679	1726
ENSG00000005175	1785	1373	1272	1489
ENSG00000005187	107	59	64	36
ENSG00000005189	172	171	142	165
ENSG00000005194	1983	1256	1530	1081
ENSG00000005206	372	532	316	461
ENSG00000005238	824	1524	878	1366
ENSG00000005243	1287	1742	1565	2441
ENSG00000005249	89	136	87	156
ENSG00000005302	1431	1262	1013	1214
ENSG00000005339	4444	5360	2595	3793
ENSG00000005379	95	94	145	187
ENSG00000005381	0	1	0	0
ENSG00000005421	4	0	2	6
ENSG00000005436	1084	807	820	812
ENSG00000005448	305	419	280	496
ENSG00000005469	1553	1300	1071	1051
ENSG00000005471	52	42	27	37
ENSG00000005483	5116	6115	3294	5132
ENSG00000005486	1300	1186	847	950
ENSG00000005513	5	7	9	2
ENSG00000005700	7379	6867	6426	7397
ENSG00000005801	1870	1786	1297	1601
ENSG00000005810	19717	16940	13292	13372
ENSG00000005812	3838	3476	2961	3885
ENSG00000005844	0	1	0	3
ENSG00000005882	640	704	526	782
ENSG00000005884	9993	10722	8496	6059
ENSG00000005889	5231	4422	3696	4634
ENSG00000005893	21467	14078	13944	12622
ENSG00000005961	6	5	4	11
ENSG00000005981	10	2	2	0
ENSG00000006007	6810	4191	4511	3520
ENSG00000006015	395	437	325	326
ENSG00000006016	81	118	311	427
ENSG00000006025	97	158	93	180
ENSG00000006042	3672	3326	2407	3418
ENSG00000006047	0	0	2	1
ENSG00000006059	0	0	3	0
ENSG00000006062	285	273	221	301
ENSG00000006071	2	0	1	1
ENSG00000006116	0	0	0	0
ENSG00000006118	879	2212	631	1302
ENSG00000006125	14017	16228	7803	12779
ENSG00000006128	1	4	3	3
ENSG00000006194	2045	1503	1535	1389
ENSG00000006210	679	2479	186	1353
ENSG00000006282	1498	2579	1388	2567
ENSG00000006283	659	479	289	252
ENSG00000006327	2633	2854	2738	2968
ENSG00000006377	18	2	13	1
ENSG00000006432	1646	562	1534	100
ENSG00000006451	6198	5391	4020	4717
ENSG00000006453	1304	1245	1132	976
ENSG00000006459	4219	1832	3851	1260
ENSG00000006468	1280	2019	668	1789
ENSG00000006530	1436	1253	1041	1206
ENSG00000006534	1187	1732	915	1770
ENSG00000006555	424	246	391	46
ENSG00000006576	2345	2266	2148	2988
ENSG00000006606	10	10	8	11
ENSG00000006607	4399	3459	3749	3228
ENSG00000006611	0	0	0	0
ENSG00000006625	4167	615	4720	458
ENSG00000006634	540	471	342	420
ENSG00000006638	35	70	49	75
ENSG00000006652	923	993	700	873
ENSG00000006659	0	0	0	0
ENSG00000006695	801	647	542	581
ENSG00000006704	1524	1046	1310	858
ENSG00000006712	1849	1410	1460	1254
ENSG00000006715	5662	4827	3976	4568
ENSG00000006740	35	74	33	55
ENSG00000006744	3363	2991	2508	2224
ENSG00000006747	99	184	70	248
ENSG00000006756	1314	1325	833	1250
ENSG00000006757	543	310	404	248
ENSG00000006788	13	58	10	61
ENSG00000006831	6383	4590	4746	3898
ENSG00000006837	43	35	39	44
ENSG00000007001	2	0	3	0
ENSG00000007038	6	3	4	6
ENSG00000007047	1138	1306	804	1052
ENSG00000007062	4	0	4	2
ENSG00000007080	554	579	470	434
ENSG00000007129	0	0	0	0
ENSG00000007168	16684	13389	13896	12435
ENSG00000007171	1	1	1	1
ENSG00000007174	21	7	12	2
ENSG00000007202	15656	15139	11471	12428
ENSG00000007216	1	0	0	0
ENSG00000007237	4085	1558	4248	1115
ENSG00000007255	171	154	128	142
ENSG00000007264	5	0	4	0
ENSG00000007306	5	5	2	1
ENSG00000007312	29	32	7	13
ENSG00000007314	9	3	3	3
ENSG00000007341	1007	886	709	954
ENSG00000007350	0	0	0	0
ENSG00000007372	5	7	8	13
ENSG00000007376	475	485	350	365
ENSG00000007384	1423	2019	968	1633
ENSG00000007392	1212	1604	857	1425
ENSG00000007402	3	2	1	1
ENSG00000007516	6	4	6	8
ENSG00000007520	1029	1149	870	1063
ENSG00000007541	664	735	377	543
ENSG00000007545	588	687	401	506
ENSG00000007866	1444	1474	1142	1372
ENSG00000007908	0	1	0	3
ENSG00000007923	2400	2146	1804	1825
ENSG00000007933	106	41	46	46
ENSG00000007944	2313	1205	774	952
ENSG00000007952	0	0	0	0
ENSG00000007968	236	115	192	43
ENSG00000008018	7559	5268	5934	5394
ENSG00000008056	7	3	12	11
ENSG00000008083	1779	1571	1627	921
ENSG00000008086	972	1145	912	953
ENSG00000008118	4	10	6	14
ENSG00000008128	12	17	5	12
ENSG00000008130	2276	2094	1477	1655
ENSG00000008196	0	0	4	1
ENSG00000008197	0	0	0	0
ENSG00000008226	14	13	4	6
ENSG00000008256	2349	2957	2763	4112
ENSG00000008277	54	64	39	29
ENSG00000008282	8274	5858	5848	4514
ENSG00000008283	1462	1570	1181	1316
ENSG00000008294	12824	10553	10045	9932
ENSG00000008300	147	395	180	264
ENSG00000008311	1544	2365	836	2383
ENSG00000008323	256	208	180	50
ENSG00000008324	641	479	454	392
ENSG00000008382	256	203	176	159
ENSG00000008394	7079	6179	2997	5551
ENSG00000008405	910	796	745	778
ENSG00000008438	0	0	0	0
ENSG00000008441	3207	4455	2315	3899
ENSG00000008513	4537	4443	2784	4274
ENSG00000008516	41	19	17	4
ENSG00000008517	152	537	77	227
ENSG00000008710	2932	4706	2647	4659
ENSG00000008735	63	22	58	17
ENSG00000008838	1776	1976	1274	1442
ENSG00000008853	1027	1041	637	896
ENSG00000008869	2608	2331	2033	2032
ENSG00000008952	11355	8910	7049	9035
ENSG00000008988	40771	29572	28004	29033
ENSG00000009307	52044	45615	39875	44165
ENSG00000009335	10285	9166	8023	8042
ENSG00000009413	17396	17699	10771	17059
ENSG00000009694	15	6	12	6
ENSG00000009709	0	0	1	0
ENSG00000009724	0	1	0	0
ENSG00000009765	3	0	6	0
ENSG00000009780	710	648	507	566
ENSG00000009790	2	4	2	8
ENSG00000009830	1117	1517	664	1087
ENSG00000009844	4384	3055	3907	3269
ENSG00000009950	0	1	3	0
ENSG00000009954	7837	8397	5489	7431
ENSG00000010017	3172	2833	2934	2908
ENSG00000010030	81	101	70	46
ENSG00000010072	1325	910	929	719
ENSG00000010165	2143	2233	1397	1327
ENSG00000010219	477	401	455	500
ENSG00000010244	9013	8925	6096	8522
ENSG00000010256	5459	5234	4231	4450
ENSG00000010270	1670	1648	1121	1825
ENSG00000010278	5319	3469	4250	1564
ENSG00000010282	0	0	0	1
ENSG00000010292	2011	2939	1610	2447
ENSG00000010295	905	1485	541	1135
ENSG00000010310	46	11	46	13
ENSG00000010318	154	123	117	89
ENSG00000010319	59	7	22	7
ENSG00000010322	4180	4963	2935	4257
ENSG00000010327	9	4	2	12
ENSG00000010361	349	299	200	323
ENSG00000010379	2	3	1	3
ENSG00000010404	432	583	334	423
ENSG00000010438	1152	290	1123	89
ENSG00000010539	697	495	493	458
ENSG00000010610	3	34	59	117
ENSG00000010626	205	211	165	225
ENSG00000010671	4	2	7	1
ENSG00000010704	1316	1673	772	1482
ENSG00000010803	1406	1454	899	1401
ENSG00000010810	5023	5379	2924	4559
ENSG00000010818	6385	6728	4889	4840
ENSG00000010932	998	595	421	551
ENSG00000011007	5921	5032	4502	4081
ENSG00000011009	1562	1291	1106	778
ENSG00000011021	915	1502	513	1087
ENSG00000011028	18356	25261	15998	30427
ENSG00000011052	0	0	0	0
ENSG00000011083	4	15	5	15
ENSG00000011105	2718	3395	1848	2602
ENSG00000011114	4857	4583	3167	3610
ENSG00000011132	316	420	236	308
ENSG00000011143	456	412	375	405
ENSG00000011198	5415	2034	4690	1578
ENSG00000011201	174	141	123	38
ENSG00000011243	1835	1709	1331	1445
ENSG00000011258	1842	1489	1233	1416
ENSG00000011260	2263	1523	1612	1382
ENSG00000011275	4250	3680	3054	3785
ENSG00000011295	1774	1269	1496	1176
ENSG00000011304	4896	6457	4029	4887
ENSG00000011332	9	25	16	32
ENSG00000011347	208	257	119	118
ENSG00000011376	1622	1387	1149	1305
ENSG00000011405	9166	7703	6829	7312
ENSG00000011422	1180	1935	898	1694
ENSG00000011426	494	2105	1070	2227
ENSG00000011451	998	1620	830	1185
ENSG00000011454	5589	5007	5346	6869
ENSG00000011465	653553	784172	203953	472326
ENSG00000011478	304	422	232	389
ENSG00000011485	1900	2040	1283	1618
ENSG00000011523	1562	1303	1237	1355
ENSG00000011566	4253	4961	2870	4792
ENSG00000011590	0	0	0	0
ENSG00000011600	0	2	1	1
ENSG00000011638	3790	2686	2621	1911
ENSG00000011677	4	0	2	1
ENSG00000012048	601	797	543	630
ENSG00000012061	3409	3352	2530	2896
ENSG00000012124	0	3	1	1
ENSG00000012171	122	624	458	823
ENSG00000012174	2056	2000	1093	1993
ENSG00000012211	263	400	224	263
ENSG00000012223	23	208	4	315
ENSG00000012232	4006	3756	2830	2911
ENSG00000012504	0	0	0	1
ENSG00000012660	8746	6703	5291	6909
ENSG00000012779	1	1	1	0
ENSG00000012817	2309	2840	1686	2159
ENSG00000012822	5397	4204	4322	4270
ENSG00000012963	941	857	768	742
ENSG00000012983	4591	4838	4248	5268
ENSG00000013016	5033	6186	2167	4972
ENSG00000013275	3777	2820	3017	2344
ENSG00000013288	2713	4414	2056	3881
ENSG00000013293	54	103	76	199
ENSG00000013297	3109	6318	2795	7117
ENSG00000013306	2508	2349	2180	1645
ENSG00000013364	7057	10538	5222	8594
ENSG00000013374	3461	2899	2605	2843
ENSG00000013375	5503	5464	4814	6433
ENSG00000013392	447	416	329	406
ENSG00000013441	5311	5045	3286	4652
ENSG00000013503	1661	1129	1320	940
ENSG00000013523	1088	1294	563	920
ENSG00000013561	2689	2727	2352	3073
ENSG00000013563	1136	1126	805	997
ENSG00000013573	544	612	350	383
ENSG00000013583	1643	1515	840	1267
ENSG00000013588	257	453	352	400
ENSG00000013619	421	482	310	596
ENSG00000013725	0	0	1	0
ENSG00000013810	170	566	192	360
ENSG00000014123	3924	2969	3041	3231
ENSG00000014138	51	73	56	65
ENSG00000014164	463	517	347	373
ENSG00000014216	5028	6554	4096	4438
ENSG00000014257	707	137	802	134
ENSG00000014641	5835	5120	4488	4977
ENSG00000014824	5034	4247	4465	4814
ENSG00000014914	564	648	404	641
ENSG00000014919	1643	1333	1134	1291
ENSG00000015133	594	229	441	50
ENSG00000015153	1140	1058	883	1123
ENSG00000015171	6134	5061	4695	5182
ENSG00000015285	3	7	5	1
ENSG00000015413	5	12	9	14
ENSG00000015475	1336	1195	821	1106
ENSG00000015479	558	702	290	801
ENSG00000015520	3	3	2	1
ENSG00000015532	1214	1635	980	1551
ENSG00000015568	163	141	122	126
ENSG00000015592	0	0	1	1
ENSG00000015676	4435	3932	3318	3517
ENSG00000016082	100	98	57	38
ENSG00000016391	318	259	62	132
ENSG00000016402	593	98	557	22
ENSG00000016490	1	0	0	0
ENSG00000016602	74	3	45	2
ENSG00000016864	2900	3092	2417	3646
ENSG00000017260	13002	10785	8706	9898
ENSG00000017427	194	72	308	109
ENSG00000017483	1688	1741	1245	789
ENSG00000017797	5704	5091	5192	5045
ENSG00000018189	3075	3342	2493	3355
ENSG00000018236	4450	1000	1464	670
ENSG00000018280	9	14	12	10
ENSG00000018408	7313	5237	4726	5026
ENSG00000018510	5663	4450	4610	4676
ENSG00000018607	1	1	3	6
ENSG00000018610	1325	787	1025	729
ENSG00000018625	13	14	9	13
ENSG00000018699	1591	1457	1162	1214
ENSG00000018869	140	128	110	99
ENSG00000019102	6	1	6	0
ENSG00000019144	5658	6152	3496	5629
ENSG00000019169	81	28	65	4
ENSG00000019186	151	99	55	64
ENSG00000019485	444	500	271	253
ENSG00000019505	1	0	2	0
ENSG00000019549	7844	8203	5150	7312
ENSG00000019582	85	118	44	42
ENSG00000019991	7227	2476	3766	2682
ENSG00000019995	4622	3891	3940	4000
ENSG00000020129	1314	1319	909	1066
ENSG00000020181	5361	7883	4792	8818
ENSG00000020219	0	1	0	0
ENSG00000020256	870	999	669	831
ENSG00000020426	952	834	856	973
ENSG00000020577	3820	7946	3038	7289
ENSG00000020633	25	141	76	131
ENSG00000020922	2077	2105	1267	1757
ENSG00000021300	5	1	4	5
ENSG00000021355	2478	2284	2217	1635
ENSG00000021461	1	0	0	0
ENSG00000021488	10	13	7	5
ENSG00000021574	2080	1588	1583	1509
ENSG00000021645	6	17	9	21
ENSG00000021762	1496	1612	1341	1905
ENSG00000021776	6553	4707	4592	4673
ENSG00000021826	1469	1289	954	1575
ENSG00000021852	0	0	0	0
ENSG00000022267	6067	4776	8576	12029
ENSG00000022277	3075	2638	2619	2861
ENSG00000022355	0	0	0	0
ENSG00000022556	0	0	0	0
ENSG00000022567	472	349	235	257
ENSG00000022840	5142	5772	3700	5287
ENSG00000022976	400	361	320	336
ENSG00000023041	2099	1841	1547	1826
ENSG00000023171	71	372	259	532
ENSG00000023191	8801	7869	7302	7203
ENSG00000023228	7486	6007	5660	5863
ENSG00000023287	8858	7208	6757	7403
ENSG00000023318	3810	3154	2966	3194
ENSG00000023330	3823	2231	2790	1716
ENSG00000023445	681	3203	343	1154
ENSG00000023516	9685	8715	6353	7455
ENSG00000023572	1224	844	825	895
ENSG00000023608	756	678	661	903
ENSG00000023697	1572	1413	1359	1345
ENSG00000023734	7515	5599	6225	5538
ENSG00000023839	233	143	77	123
ENSG00000023892	304	210	257	60
ENSG00000023902	609	818	773	1435
ENSG00000023909	2195	3187	1538	3109
ENSG00000024048	6731	5876	4585	5220
ENSG00000024422	4364	7665	3028	5960
ENSG00000024526	92	351	226	484
ENSG00000024862	295	311	297	367
ENSG00000025039	463	137	231	61
ENSG00000025156	976	893	715	840
ENSG00000025293	3645	3615	2673	3326
ENSG00000025423	43	36	33	57
ENSG00000025434	1096	778	387	661
ENSG00000025708	3040	2966	2296	1028
ENSG00000025770	1056	1036	691	817
ENSG00000025772	929	774	744	854
ENSG00000025796	8437	7401	5041	6470
ENSG00000025800	8483	7145	6270	6428
ENSG00000026025	165600	252348	165543	304558
ENSG00000026036	35	54	16	58
ENSG00000026103	5649	6263	3129	5931
ENSG00000026297	167	182	142	213
ENSG00000026508	45868	39133	30242	33175
ENSG00000026559	405	363	379	242
ENSG00000026652	1080	1369	769	1298
ENSG00000026751	241	96	234	30
ENSG00000026950	1731	2096	949	1635
ENSG00000027001	1032	820	724	688
ENSG00000027075	1505	404	1448	125
ENSG00000027644	3	0	15	0
ENSG00000027697	13394	9219	7882	5995
ENSG00000027847	807	936	657	951
ENSG00000027869	65	104	67	26
ENSG00000028116	1354	1218	1176	1100
ENSG00000028137	785	809	291	735
ENSG00000028203	4356	4229	3768	3949
ENSG00000028277	641	3089	172	1669
ENSG00000028310	1212	1257	1087	1298
ENSG00000028528	7185	6149	4157	5067
ENSG00000028839	965	762	725	762
ENSG00000029153	2151	2714	1942	1388
ENSG00000029363	12118	9005	8217	8706
ENSG00000029364	9485	6795	6522	6179
ENSG00000029534	220	691	118	436
ENSG00000029559	0	3	2	3
ENSG00000029639	263	327	293	443
ENSG00000029725	5882	5176	3803	5256
ENSG00000029993	1270	1288	850	892
ENSG00000030066	4651	3645	2806	2889
ENSG00000030110	1299	963	1092	590
ENSG00000030304	36	127	6	48
ENSG00000030419	1052	979	979	986
ENSG00000030582	13454	12939	8480	9402
ENSG00000031003	3644	3138	2228	2967
ENSG00000031081	682	1302	1158	1891
ENSG00000031691	349	343	196	278
ENSG00000031698	16160	7470	14846	9530
ENSG00000031823	1664	1650	1208	1472
ENSG00000032219	1860	1752	1399	1649
ENSG00000032389	873	773	781	681
ENSG00000032444	1267	2240	1330	2014
ENSG00000032742	1057	984	707	1082
ENSG00000033011	1121	1011	761	861
ENSG00000033030	1737	1238	1440	1148
ENSG00000033050	1102	772	731	739
ENSG00000033100	4398	6600	3157	5990
ENSG00000033122	1	4	5	5
ENSG00000033170	2516	2338	1646	2336
ENSG00000033178	7874	7601	5803	6821
ENSG00000033327	1326	1040	997	1073
ENSG00000033627	3241	2646	2422	2033
ENSG00000033800	4264	3239	2861	2634
ENSG00000033867	4361	5835	4160	7234
ENSG00000034053	283	421	135	382
ENSG00000034152	1503	2398	1347	1886
ENSG00000034239	55	89	25	84
ENSG00000034510	27400	30618	32569	41423
ENSG00000034533	544	348	346	351
ENSG00000034677	4977	3310	3875	3164
ENSG00000034693	1354	784	1213	750
ENSG00000034713	4578	2856	3617	2862
ENSG00000034971	0	2	1	1
ENSG00000035115	2069	1795	1477	1716
ENSG00000035141	1417	1092	1157	1086
ENSG00000035403	20136	23595	18690	27190
ENSG00000035499	75	131	75	99
ENSG00000035664	307	362	220	450
ENSG00000035681	3724	3039	2438	3098
ENSG00000035687	2664	2252	2054	2341
ENSG00000035720	0	0	0	0
ENSG00000035862	26621	37172	19663	37107
ENSG00000035928	4798	3931	3541	3887
ENSG00000036054	6185	4864	5161	5407
ENSG00000036257	8240	5439	6289	5227
ENSG00000036448	23	15	16	8
ENSG00000036473	0	0	0	1
ENSG00000036530	26	30	12	18
ENSG00000036549	5173	4381	4108	5001
ENSG00000036565	1	0	0	0
ENSG00000036672	603	121	682	28
ENSG00000036828	0	0	1	2
ENSG00000037042	356	569	291	536
ENSG00000037241	618	430	627	564
ENSG00000037280	0	0	2	4
ENSG00000037474	4281	3125	3438	2680
ENSG00000037637	2203	1705	1838	1531
ENSG00000037749	5016	3994	3929	3530
ENSG00000037757	820	926	713	692
ENSG00000037897	384	282	240	203
ENSG00000037965	53	318	305	555
ENSG00000038002	1734	1124	1494	1433
ENSG00000038210	1673	2025	1510	1953
ENSG00000038219	8391	7797	5380	6758
ENSG00000038274	3870	3412	2679	3233
ENSG00000038295	284	597	22	70
ENSG00000038358	1566	1537	1128	1402
ENSG00000038382	12386	23802	10874	23115
ENSG00000038427	48995	27869	34586	39827
ENSG00000038532	1766	1795	1175	1313
ENSG00000038945	26	21	21	32
ENSG00000039068	10417	4355	9071	593
ENSG00000039123	7348	5210	4855	4886
ENSG00000039139	196	756	101	598
ENSG00000039319	5819	4643	4256	4500
ENSG00000039523	1372	2286	746	1545
ENSG00000039537	1	4	0	3
ENSG00000039560	9003	10321	7522	13478
ENSG00000039600	3	4	3	7
ENSG00000039650	794	992	438	730
ENSG00000039987	4	0	11	0
ENSG00000040199	1318	1441	1054	1460
ENSG00000040275	1165	1237	956	1333
ENSG00000040341	1461	1204	1182	1262
ENSG00000040487	488	469	320	378
ENSG00000040531	962	867	657	574
ENSG00000040608	27	23	26	7
ENSG00000040633	2944	2045	1906	1835
ENSG00000040731	0	13	10	35
ENSG00000040933	1631	1952	1296	1896
ENSG00000041353	4210	1552	3878	387
ENSG00000041357	4899	3436	3889	3608
ENSG00000041515	68	82	45	70
ENSG00000041802	2926	1771	2259	1338
ENSG00000041880	710	983	541	993
ENSG00000041982	41249	67624	49201	75558
ENSG00000041988	480	462	388	507
ENSG00000042062	4121	4532	1017	2868
ENSG00000042088	867	895	612	698
ENSG00000042286	1104	1131	510	963
ENSG00000042304	0	0	0	3
ENSG00000042317	883	636	602	709
ENSG00000042429	381	446	290	430
ENSG00000042445	3044	2701	2226	2127
ENSG00000042493	3500	2864	2861	1532
ENSG00000042753	4454	2880	3982	3425
ENSG00000042781	6	50	9	53
ENSG00000042813	0	0	0	0
ENSG00000042832	108	191	69	121
ENSG00000042980	36	112	55	172
ENSG00000043039	297	153	284	35
ENSG00000043093	4678	3605	3593	3219
ENSG00000043143	1849	2803	758	1563
ENSG00000043355	0	0	0	1
ENSG00000043462	0	1	0	0
ENSG00000043514	1821	1188	1332	1276
ENSG00000043591	4	3	1	2
ENSG00000044012	0	0	0	0
ENSG00000044090	2201	2925	1729	2692
ENSG00000044115	21166	18892	17713	18965
ENSG00000044446	933	1229	644	1007
ENSG00000044459	1514	1418	901	1554
ENSG00000044524	115	54	190	229
ENSG00000044574	23324	24856	13261	19810
ENSG00000046604	3076	2994	1627	454
ENSG00000046647	590	535	466	544
ENSG00000046651	1806	1812	1272	1673
ENSG00000046653	5677	8970	1855	4960
ENSG00000046774	0	0	0	0
ENSG00000046889	1649	636	641	475
ENSG00000047056	1489	1561	1012	1117
ENSG00000047188	4692	3767	3453	3094
ENSG00000047230	929	810	656	790
ENSG00000047249	2961	2052	2357	1968
ENSG00000047315	10659	7741	7155	7378
ENSG00000047346	3890	2361	3639	1976
ENSG00000047365	5896	1816	5878	322
ENSG00000047410	17724	14293	11684	13301
ENSG00000047457	77	718	68	316
ENSG00000047578	1478	1548	1103	1278
ENSG00000047579	303	307	169	261
ENSG00000047597	32	21	29	5
ENSG00000047617	7	3	5	7
ENSG00000047621	2092	1491	1647	1557
ENSG00000047634	1060	1237	727	1137
ENSG00000047644	2055	3546	1722	2800
ENSG00000047648	549	378	218	344
ENSG00000047662	2	2	4	3
ENSG00000047849	22942	34484	16897	27528
ENSG00000047932	6918	7173	4815	7151
ENSG00000047936	262	720	121	404
ENSG00000048028	2058	1732	1453	1702
ENSG00000048052	1044	2715	794	1969
ENSG00000048140	1531	1891	1320	1615
ENSG00000048162	1402	767	1007	553
ENSG00000048342	1588	1334	1011	1322
ENSG00000048392	5665	8093	3902	6825
ENSG00000048405	3523	2679	2684	2297
ENSG00000048462	2	1	2	0
ENSG00000048471	3176	3938	1863	3004
ENSG00000048540	28	9	12	14
ENSG00000048544	3048	2055	2545	1977
ENSG00000048545	1	1	1	0
ENSG00000048649	5308	5820	3312	4855
ENSG00000048707	15362	12708	10527	8975
ENSG00000048740	3004	2460	1485	1906
ENSG00000048828	8358	11215	6488	9698
ENSG00000048991	1338	1594	880	1333
ENSG00000049089	40	57	28	54
ENSG00000049130	9266	7727	7064	9262
ENSG00000049167	1567	1423	991	1431
ENSG00000049192	833	1510	1460	3171
ENSG00000049239	9688	10232	5001	9291
ENSG00000049245	8244	7055	6430	7105
ENSG00000049246	605	352	661	450
ENSG00000049247	1	0	0	0
ENSG00000049249	0	3	0	3
ENSG00000049283	337	166	360	37
ENSG00000049323	16560	18564	10023	16367
ENSG00000049449	6044	9761	3887	9120
ENSG00000049540	863	481	12098	15662
ENSG00000049541	716	451	578	459
ENSG00000049618	6380	6810	3699	5751
ENSG00000049656	3496	3773	2914	3286
ENSG00000049759	2409	2915	1404	1834
ENSG00000049768	1	1	0	4
ENSG00000049769	161	144	140	132
ENSG00000049860	9619	7546	5932	5802
ENSG00000049883	1383	1171	900	1159
ENSG00000050030	1	0	3	1
ENSG00000050130	2710	2135	2010	2574
ENSG00000050165	7582	15933	8830	16595
ENSG00000050327	485	313	422	134
ENSG00000050344	1292	396	1454	196
ENSG00000050393	1774	1593	1450	1435
ENSG00000050405	24875	17037	18528	19777
ENSG00000050426	2764	2165	1540	2034
ENSG00000050438	238	252	265	359
ENSG00000050555	837	1206	289	608
ENSG00000050628	847	145	1233	211
ENSG00000050730	187	580	57	356
ENSG00000050748	1857	1834	1310	1950
ENSG00000050767	47	31	20	27
ENSG00000050820	1617	2397	1353	2202
ENSG00000051009	827	991	632	766
ENSG00000051108	4514	5020	4107	5284
ENSG00000051128	421	553	363	419
ENSG00000051180	68	134	81	116
ENSG00000051341	154	448	213	319
ENSG00000051382	1738	1660	1148	1136
ENSG00000051523	1458	1808	965	1368
ENSG00000051596	287	190	212	121
ENSG00000051620	3794	2574	2909	2210
ENSG00000051825	904	1085	744	1119
ENSG00000052126	2608	2286	1951	2270
ENSG00000052344	3014	746	2526	100
ENSG00000052723	4621	2954	3760	3304
ENSG00000052749	2014	1524	1579	987
ENSG00000052795	2754	1948	2207	1566
ENSG00000052802	10657	9895	8047	6134
ENSG00000052841	6561	5366	4174	5448
ENSG00000052850	25	24	289	164
ENSG00000053108	59	25	52	6
ENSG00000053254	5670	5906	3462	5495
ENSG00000053328	288	162	101	93
ENSG00000053371	1433	1329	1190	1471
ENSG00000053372	2120	1507	1473	1208
ENSG00000053438	3	2	5	4
ENSG00000053501	490	403	342	373
ENSG00000053524	14	18	4	11
ENSG00000053702	3	0	7	2
ENSG00000053747	18162	43418	8381	7818
ENSG00000053770	3154	2913	2245	2667
ENSG00000053900	1545	1630	1085	1611
ENSG00000053918	2	0	2	0
ENSG00000054116	2857	2114	2225	1955
ENSG00000054118	10931	10104	7792	8578
ENSG00000054148	1808	1998	1413	1748
ENSG00000054179	8	10	4	3
ENSG00000054219	418	427	192	294
ENSG00000054267	4366	3795	3282	3791
ENSG00000054277	1969	2889	1001	2649
ENSG00000054282	1601	1558	1238	1477
ENSG00000054356	24	363	276	453
ENSG00000054392	364	287	250	311
ENSG00000054523	10884	8212	9388	6851
ENSG00000054598	910	550	761	414
ENSG00000054611	1133	1199	907	1086
ENSG00000054654	15890	6252	10791	2979
ENSG00000054690	190	100	166	52
ENSG00000054793	4098	3551	2593	3472
ENSG00000054796	0	0	0	0
ENSG00000054803	0	0	0	0
ENSG00000054938	5	0	4	3
ENSG00000054965	3849	4834	2906	4951
ENSG00000054967	172	178	164	188
ENSG00000054983	1962	2152	1096	1881
ENSG00000055044	4294	2844	3221	2382
ENSG00000055070	5655	5904	3945	5128
ENSG00000055118	2	0	1	3
ENSG00000055130	6092	4482	4368	4015
ENSG00000055147	2431	1747	1937	1783
ENSG00000055163	111	246	215	244
ENSG00000055208	6365	6987	4067	5852
ENSG00000055211	5185	3754	3282	3993
ENSG00000055332	8416	12325	5123	9413
ENSG00000055483	1824	1832	1219	1370
ENSG00000055609	13379	12882	8966	10500
ENSG00000055732	309	202	149	116
ENSG00000055813	19	32	292	374
ENSG00000055917	10509	8569	6799	6946
ENSG00000055950	1494	1230	1224	1227
ENSG00000055955	3	8	3	2
ENSG00000055957	0	0	0	1
ENSG00000056050	877	714	643	717
ENSG00000056097	9873	7911	7146	8560
ENSG00000056277	684	624	434	621
ENSG00000056291	0	0	0	0
ENSG00000056487	0	1	0	0
ENSG00000056558	319	818	169	352
ENSG00000056586	7793	7282	6527	6920
ENSG00000056736	124	159	25	45
ENSG00000056972	3755	3478	2531	2160
ENSG00000056998	140	131	119	172
ENSG00000057019	9052	11662	6755	12893
ENSG00000057149	15435	1210	16520	307
ENSG00000057252	5844	5497	2894	4556
ENSG00000057294	945	1115	601	270
ENSG00000057468	17	14	10	22
ENSG00000057593	6	8	9	2
ENSG00000057608	18344	13316	13619	14155
ENSG00000057657	2893	2569	2431	1436
ENSG00000057663	2576	2141	1896	2326
ENSG00000057704	1108	415	932	110
ENSG00000057757	2161	1296	2008	1146
ENSG00000057935	2199	1901	1581	1657
ENSG00000058056	571	853	377	738
ENSG00000058063	13581	8261	11219	7744
ENSG00000058085	25342	53833	10557	8791
ENSG00000058091	3235	3025	1810	2985
ENSG00000058262	21458	23717	16223	21433
ENSG00000058272	6985	6403	7528	9308
ENSG00000058335	7	7	2	11
ENSG00000058404	5	8	7	6
ENSG00000058453	388	624	354	529
ENSG00000058600	1822	1462	1289	1091
ENSG00000058668	22602	28447	19428	25969
ENSG00000058673	36	50	31	46
ENSG00000058729	2262	1608	1717	1748
ENSG00000058799	1645	913	1121	809
ENSG00000058804	2356	1852	1706	1465
ENSG00000058866	3	4	9	11
ENSG00000059122	1187	1265	893	968
ENSG00000059145	527	773	378	708
ENSG00000059377	26	61	25	55
ENSG00000059378	1260	1692	805	925
ENSG00000059573	5961	5414	5216	6047
ENSG00000059588	1119	1351	915	1213
ENSG00000059691	1712	867	1464	738
ENSG00000059728	2009	1159	1643	616
ENSG00000059758	3932	4022	3111	3979
ENSG00000059769	843	647	619	633
ENSG00000059804	2061	1982	2178	3261
ENSG00000059915	124	99	92	77
ENSG00000060069	690	707	639	584
ENSG00000060138	11404	12922	8336	9212
ENSG00000060140	98	93	132	67
ENSG00000060237	23106	20771	16348	13346
ENSG00000060303	1	2	0	3
ENSG00000060339	4452	4206	3289	3447
ENSG00000060491	838	1239	683	1102
ENSG00000060558	2635	1536	2344	298
ENSG00000060566	0	0	0	0
ENSG00000060642	1068	1149	757	957
ENSG00000060656	2799	2183	1507	1532
ENSG00000060688	2380	1511	1568	1357
ENSG00000060709	3	2	3	3
ENSG00000060718	1937	5006	1853	7864
ENSG00000060749	9022	7610	5839	6080
ENSG00000060762	628	530	533	604
ENSG00000060971	1929	1748	1363	1238
ENSG00000060982	10557	14556	10102	20379
ENSG00000061273	3179	4925	2093	4238
ENSG00000061337	6	13	167	251
ENSG00000061455	100	85	51	63
ENSG00000061492	0	0	0	0
ENSG00000061656	117	171	150	214
ENSG00000061676	26352	20702	20297	18658
ENSG00000061794	3070	1877	2558	2097
ENSG00000061918	1545	685	673	633
ENSG00000061936	1618	1896	1219	1618
ENSG00000061938	663	817	578	588
ENSG00000061987	6578	7099	4706	7028
ENSG00000062038	8185	4928	6170	716
ENSG00000062096	421	2	433	0
ENSG00000062194	6246	4950	4150	4740
ENSG00000062282	2918	488	3006	176
ENSG00000062370	668	565	477	612
ENSG00000062485	4678	3843	3363	3054
ENSG00000062524	12	29	31	49
ENSG00000062582	46	63	17	55
ENSG00000062598	2748	2394	1637	1944
ENSG00000062650	8181	5906	6420	5430
ENSG00000062716	10200	13800	9166	14009
ENSG00000062725	5583	5157	4295	5691
ENSG00000062822	356	514	304	315
ENSG00000063015	0	0	0	0
ENSG00000063046	47329	35431	30031	33489
ENSG00000063127	102	100	26	85
ENSG00000063169	160	213	89	160
ENSG00000063176	204	299	168	260
ENSG00000063177	25353	19202	18687	16888
ENSG00000063180	136	66	83	60
ENSG00000063241	695	634	498	692
ENSG00000063244	3692	3621	2865	2966
ENSG00000063245	1528	2350	1364	1748
ENSG00000063322	1693	1221	1062	1166
ENSG00000063438	61	138	59	138
ENSG00000063515	0	1	1	0
ENSG00000063587	1368	1465	914	1400
ENSG00000063601	2091	2277	1588	1899
ENSG00000063660	2877	4224	4173	5531
ENSG00000063761	169	208	124	158
ENSG00000063854	402	388	359	389
ENSG00000063978	3731	3194	2495	2839
ENSG00000064012	1290	1038	1045	842
ENSG00000064042	1234	2042	1461	2578
ENSG00000064102	2255	1653	1883	1631
ENSG00000064115	5059	3471	4390	2263
ENSG00000064195	218	72	175	13
ENSG00000064199	269	257	227	306
ENSG00000064201	4	6	6	5
ENSG00000064205	478	625	299	311
ENSG00000064218	0	0	1	0
ENSG00000064225	258	154	182	33
ENSG00000064270	1019	30	1012	9
ENSG00000064300	19	6	18	6
ENSG00000064309	4202	1752	1526	1966
ENSG00000064313	3845	3298	2985	3245
ENSG00000064393	8080	14450	4533	10494
ENSG00000064419	5014	3987	3721	3624
ENSG00000064489	3	1	1	1
ENSG00000064490	1026	903	768	831
ENSG00000064545	562	592	457	559
ENSG00000064547	169	144	122	80
ENSG00000064601	5846	5139	4859	5641
ENSG00000064607	2865	4821	2033	3732
ENSG00000064651	3419	3125	2472	3171
ENSG00000064652	1283	1004	1010	863
ENSG00000064655	69	85	62	114
ENSG00000064666	8172	10496	9859	14633
ENSG00000064687	237	230	195	82
ENSG00000064692	566	432	269	234
ENSG00000064703	2169	1452	1389	1354
ENSG00000064726	4794	4472	3794	5089
ENSG00000064763	732	480	325	514
ENSG00000064787	198	71	189	69
ENSG00000064835	0	0	0	0
ENSG00000064886	2385	1186	1273	849
ENSG00000064932	2582	3396	2279	2530
ENSG00000064933	1687	1608	1137	1693
ENSG00000064961	1221	1483	1000	1367
ENSG00000064989	475	354	484	283
ENSG00000064995	1243	1036	1006	1010
ENSG00000064999	1746	1557	1327	1165
ENSG00000065000	6017	7603	4699	6021
ENSG00000065029	810	793	491	767
ENSG00000065054	304	547	700	917
ENSG00000065057	263	250	247	261
ENSG00000065060	1975	1243	1687	1341
ENSG00000065135	12793	7707	11201	7864
ENSG00000065150	29112	20309	16827	21100
ENSG00000065154	8161	7294	5809	7533
ENSG00000065183	5179	2882	3689	2576
ENSG00000065243	6245	5455	4660	5104
ENSG00000065268	490	508	479	476
ENSG00000065308	7425	12861	6407	14523
ENSG00000065320	562	1124	161	497
ENSG00000065325	31	16	16	14
ENSG00000065328	90	227	147	172
ENSG00000065357	2777	3660	1970	2544
ENSG00000065361	2601	721	2011	131
ENSG00000065371	0	4	1	3
ENSG00000065413	321	466	278	484
ENSG00000065427	7304	5336	5789	4883
ENSG00000065457	1619	1305	956	982
ENSG00000065485	2084	2992	1473	2901
ENSG00000065491	894	819	725	655
ENSG00000065518	2527	1756	1898	1760
ENSG00000065526	8163	7582	4617	5055
ENSG00000065534	13607	25689	12910	29320
ENSG00000065548	4766	3395	3896	3338
ENSG00000065559	3693	2272	3030	2067
ENSG00000065600	404	299	299	237
ENSG00000065609	3	0	0	2
ENSG00000065613	15843	10260	11609	7407
ENSG00000065615	1524	1425	1068	1298
ENSG00000065618	25372	20841	16514	3476
ENSG00000065621	522	305	426	134
ENSG00000065665	216	270	154	271
ENSG00000065675	100	94	85	17
ENSG00000065717	82	123	123	140
ENSG00000065802	2160	2642	1625	2754
ENSG00000065809	1531	612	1347	858
ENSG00000065833	4240	2963	3849	2572
ENSG00000065882	1969	3013	1627	3228
ENSG00000065883	5243	5007	3881	4721
ENSG00000065911	7138	4339	9158	8367
ENSG00000065923	2347	4510	3004	5824
ENSG00000065970	1293	1388	861	1183
ENSG00000065978	16405	17650	12364	16137
ENSG00000065989	707	1001	361	728
ENSG00000066027	2803	1998	2232	2016
ENSG00000066032	3	1	0	2
ENSG00000066044	2970	3070	2285	2642
ENSG00000066056	3	1	2	0
ENSG00000066084	6588	4932	4784	3096
ENSG00000066117	2100	1952	1355	1418
ENSG00000066135	1973	1917	1392	1555
ENSG00000066136	1227	905	905	830
ENSG00000066185	50	31	23	31
ENSG00000066230	10	5	3	3
ENSG00000066248	12	3	10	11
ENSG00000066279	473	1575	895	1643
ENSG00000066294	2	0	0	0
ENSG00000066322	4635	2431	4716	2204
ENSG00000066336	1	0	1	1
ENSG00000066379	867	541	610	540
ENSG00000066382	0	1	0	1
ENSG00000066405	2	0	0	0
ENSG00000066422	4429	3016	3493	2398
ENSG00000066427	3263	1977	2842	1933
ENSG00000066455	4095	3749	3501	3947
ENSG00000066468	663	261	889	567
ENSG00000066557	1493	1288	1276	1452
ENSG00000066583	928	697	489	496
ENSG00000066629	2093	2294	1557	2112
ENSG00000066651	1221	991	865	943
ENSG00000066654	4867	3322	3602	3008
ENSG00000066697	1523	1674	1126	1627
ENSG00000066735	43	56	21	29
ENSG00000066739	5787	4499	3785	4158
ENSG00000066777	10121	8289	7696	7133
ENSG00000066813	0	0	0	0
ENSG00000066827	801	727	516	583
ENSG00000066855	1590	1272	1134	1093
ENSG00000066923	12	20	7	13
ENSG00000066926	1699	1685	1358	1768
ENSG00000066933	6682	6219	5250	6163
ENSG00000067048	6455	5522	4915	5468
ENSG00000067057	1681	2644	3107	4498
ENSG00000067064	5503	5337	3756	3493
ENSG00000067066	5421	7362	3263	5982
ENSG00000067082	8676	9124	7047	6096
ENSG00000067113	2712	1752	1647	1918
ENSG00000067141	1684	1362	1326	1235
ENSG00000067167	38040	28134	26288	34291
ENSG00000067177	460	388	333	286
ENSG00000067182	8012	5548	5437	5453
ENSG00000067191	193	373	179	332
ENSG00000067208	3648	3608	2481	3625
ENSG00000067221	564	572	442	527
ENSG00000067225	54838	71126	51911	68937
ENSG00000067248	5715	4584	3867	4242
ENSG00000067334	5036	2864	3969	2534
ENSG00000067365	504	604	424	583
ENSG00000067369	8991	8176	5521	7201
ENSG00000067445	846	866	549	896
ENSG00000067533	1889	1459	1451	1403
ENSG00000067560	25249	24120	22969	26696
ENSG00000067596	4446	3584	3068	2964
ENSG00000067601	102	124	76	138
ENSG00000067606	366	259	349	77
ENSG00000067646	2965	2068	2131	2019
ENSG00000067704	9046	6271	7023	6163
ENSG00000067715	32	68	35	98
ENSG00000067798	5124	6257	3714	7202
ENSG00000067829	1186	1364	884	1138
ENSG00000067836	64	65	68	75
ENSG00000067840	8	13	15	16
ENSG00000067842	4	1	2	3
ENSG00000067900	6610	7771	5226	7909
ENSG00000067955	2973	2488	2504	2389
ENSG00000067992	1092	890	769	851
ENSG00000068001	1086	910	793	693
ENSG00000068024	1324	1122	972	844
ENSG00000068028	1122	1435	915	1357
ENSG00000068078	1740	1572	1362	198
ENSG00000068079	531	752	386	677
ENSG00000068097	1518	1462	1251	1373
ENSG00000068120	1890	1834	1309	1428
ENSG00000068137	806	787	637	587
ENSG00000068305	4272	3842	3280	3861
ENSG00000068308	1564	1727	1306	1641
ENSG00000068323	2817	3523	2144	3172
ENSG00000068354	390	592	319	438
ENSG00000068366	15711	10556	8827	10533
ENSG00000068383	1247	1205	1162	1570
ENSG00000068394	878	637	708	613
ENSG00000068400	1193	1169	989	1061
ENSG00000068438	1583	1626	1389	1473
ENSG00000068489	150	728	260	601
ENSG00000068615	11	4	8	12
ENSG00000068650	2095	1913	1455	1248
ENSG00000068654	4849	4837	3345	3734
ENSG00000068697	27901	17277	14152	17275
ENSG00000068724	1017	1781	1003	1615
ENSG00000068745	2283	2196	1782	1777
ENSG00000068781	2	4	2	4
ENSG00000068784	1507	1214	1197	1154
ENSG00000068796	5170	4455	3449	4213
ENSG00000068831	52	55	30	50
ENSG00000068878	6481	6979	4684	5402
ENSG00000068885	1526	1347	933	1639
ENSG00000068903	2085	1462	1637	1268
ENSG00000068912	4853	4529	3708	5103
ENSG00000068971	564	741	554	706
ENSG00000068976	16	5	15	17
ENSG00000068985	0	0	0	0
ENSG00000069011	522	350	345	268
ENSG00000069018	0	0	0	0
ENSG00000069020	5503	4711	4359	2374
ENSG00000069122	1	4	0	3
ENSG00000069188	905	417	615	109
ENSG00000069206	0	0	0	0
ENSG00000069248	4714	3390	3350	3360
ENSG00000069275	27168	23493	18392	24181
ENSG00000069329	10599	8045	8000	7788
ENSG00000069345	6192	3695	5151	3870
ENSG00000069399	262	303	174	239
ENSG00000069424	189	292	122	251
ENSG00000069431	1166	492	603	626
ENSG00000069482	27	39	36	23
ENSG00000069493	260	413	157	556
ENSG00000069509	571	430	467	366
ENSG00000069535	1452	1140	477	780
ENSG00000069667	7721	3956	7491	3574
ENSG00000069696	0	0	2	4
ENSG00000069702	8293	5445	3763	4138
ENSG00000069764	0	0	0	0
ENSG00000069812	2175	1749	1214	287
ENSG00000069849	8092	5047	5133	4021
ENSG00000069869	7042	8080	5396	7441
ENSG00000069943	689	673	523	710
ENSG00000069956	8045	5618	7689	4596
ENSG00000069966	1611	1719	1065	1391
ENSG00000069974	1032	862	742	877
ENSG00000069998	1212	1013	869	1095
ENSG00000070010	2075	1867	1543	1583
ENSG00000070018	5760	4307	3930	4387
ENSG00000070019	0	0	2	1
ENSG00000070031	0	0	0	0
ENSG00000070047	1691	2155	1402	1590
ENSG00000070061	4742	4499	3442	3818
ENSG00000070081	3294	3374	2887	4278
ENSG00000070087	5102	5737	5438	7600
ENSG00000070159	1997	1029	1694	310
ENSG00000070182	1	5	5	17
ENSG00000070190	2380	770	2238	162
ENSG00000070193	1014	266	345	311
ENSG00000070214	20381	17097	12346	14287
ENSG00000070269	1772	1477	1216	1568
ENSG00000070366	2132	2398	1619	2233
ENSG00000070367	7157	6573	6245	6853
ENSG00000070371	945	2442	819	1767
ENSG00000070388	8	0	7	0
ENSG00000070404	1117	2184	1387	1758
ENSG00000070413	5018	3870	3572	2949
ENSG00000070423	499	571	435	431
ENSG00000070444	717	811	447	648
ENSG00000070476	1150	1019	969	870
ENSG00000070495	1119	944	897	1054
ENSG00000070501	1512	537	1412	452
ENSG00000070526	44	11	42	3
ENSG00000070540	5558	5215	2735	4755
ENSG00000070601	366	22	456	6
ENSG00000070610	1581	1326	1472	1086
ENSG00000070614	9588	14675	7955	13762
ENSG00000070669	61	47	76	93
ENSG00000070718	957	1084	779	1077
ENSG00000070729	79	49	90	18
ENSG00000070731	205	167	122	47
ENSG00000070748	0	0	1	0
ENSG00000070756	61372	77108	37318	52535
ENSG00000070759	151	134	100	88
ENSG00000070761	824	790	764	735
ENSG00000070770	5736	4387	5056	3617
ENSG00000070778	2373	2719	2054	2390
ENSG00000070785	1258	1023	953	1004
ENSG00000070808	12	32	35	43
ENSG00000070814	1647	2116	1152	1628
ENSG00000070831	14536	11519	12450	12093
ENSG00000070882	5305	7019	3339	5007
ENSG00000070886	6	4	7	2
ENSG00000070915	2	1	2	1
ENSG00000070950	907	929	745	879
ENSG00000070961	17922	15699	9689	13289
ENSG00000070985	0	0	0	1
ENSG00000071051	1430	1421	1208	1088
ENSG00000071054	16965	24497	10831	19765
ENSG00000071073	224	62	138	12
ENSG00000071082	48930	32041	32689	33282
ENSG00000071127	14433	15521	15986	19315
ENSG00000071189	7157	5955	4424	5317
ENSG00000071203	0	1	1	0
ENSG00000071205	2581	2557	1705	2558
ENSG00000071242	6139	9995	3356	8527
ENSG00000071243	711	476	426	488
ENSG00000071246	334	316	187	277
ENSG00000071282	3505	3965	3607	6091
ENSG00000071462	1269	1130	995	1204
ENSG00000071537	17158	13194	11419	13962
ENSG00000071539	154	308	239	310
ENSG00000071553	3021	3077	2345	2569
ENSG00000071564	1524	1920	1368	1626
ENSG00000071575	2427	1604	1931	2159
ENSG00000071626	1993	2570	1752	2026
ENSG00000071655	1463	1539	1153	1305
ENSG00000071677	0	0	0	0
ENSG00000071794	3864	3700	2443	4329
ENSG00000071859	1770	1941	1536	2047
ENSG00000071889	818	729	583	672
ENSG00000071894	1653	2206	1164	1687
ENSG00000071909	436	404	204	228
ENSG00000071967	39163	29845	19260	27397
ENSG00000071991	0	0	0	0
ENSG00000071994	3033	2012	2222	1912
ENSG00000072041	1617	1251	941	761
ENSG00000072042	4405	3185	3265	2783
ENSG00000072062	1203	1670	827	1407
ENSG00000072071	779	483	683	284
ENSG00000072080	0	0	0	0
ENSG00000072110	18783	28546	18038	27870
ENSG00000072121	4328	3921	2604	2764
ENSG00000072133	226	210	276	270
ENSG00000072134	2689	2423	2026	2200
ENSG00000072135	507	667	351	602
ENSG00000072163	207	313	213	427
ENSG00000072182	4	2	1	11
ENSG00000072195	390	922	690	1329
ENSG00000072201	801	1414	781	679
ENSG00000072210	5769	4074	3455	2274
ENSG00000072274	22943	16529	16307	15820
ENSG00000072310	3166	3458	1790	2391
ENSG00000072315	0	2	0	1
ENSG00000072364	19141	17573	14525	15117
ENSG00000072401	1552	1159	1149	1029
ENSG00000072415	2367	2828	1825	2975
ENSG00000072422	2153	1880	1579	2363
ENSG00000072501	4484	3779	2971	2884
ENSG00000072506	1801	1148	1445	921
ENSG00000072518	1845	1501	1443	981
ENSG00000072571	49	333	168	326
ENSG00000072609	1250	1300	1027	1135
ENSG00000072657	3161	1221	1607	1896
ENSG00000072682	6489	20157	7750	18314
ENSG00000072694	0	0	0	0
ENSG00000072736	2544	2095	1584	1557
ENSG00000072756	1543	1303	1133	1240
ENSG00000072778	12681	10480	9425	9424
ENSG00000072786	2227	2716	1761	2400
ENSG00000072803	6631	4909	5030	4975
ENSG00000072818	38	41	32	32
ENSG00000072832	4	3	2	0
ENSG00000072840	4156	8599	2380	6948
ENSG00000072849	2854	2206	1867	2206
ENSG00000072858	26	5	11	3
ENSG00000072864	1482	1826	1287	1072
ENSG00000072952	677	1055	1636	2972
ENSG00000072954	116	48	138	30
ENSG00000072958	1850	2406	1421	2106
ENSG00000073008	1317	1377	1768	2061
ENSG00000073050	563	671	451	570
ENSG00000073060	694	1051	522	589
ENSG00000073067	2	2	1	0
ENSG00000073111	668	926	666	762
ENSG00000073146	186	205	58	134
ENSG00000073150	27	67	13	22
ENSG00000073169	494	585	388	388
ENSG00000073282	11354	6371	10720	1716
ENSG00000073331	1749	1253	1204	1403
ENSG00000073350	943	508	652	69
ENSG00000073417	1858	1762	1499	1786
ENSG00000073464	517	285	205	236
ENSG00000073536	1118	991	816	802
ENSG00000073578	456	494	240	499
ENSG00000073584	690	705	465	726
ENSG00000073598	0	0	4	0
ENSG00000073605	217	346	151	395
ENSG00000073614	10434	8289	7051	7576
ENSG00000073670	16	14	8	26
ENSG00000073711	4103	3809	2695	3557
ENSG00000073712	7287	6473	7375	12192
ENSG00000073734	7	1	6	0
ENSG00000073737	685	10	798	1
ENSG00000073754	0	1	0	0
ENSG00000073756	984	1628	1218	1605
ENSG00000073792	5709	7714	3735	6002
ENSG00000073803	1115	1195	885	972
ENSG00000073849	684	440	264	289
ENSG00000073861	0	0	0	0
ENSG00000073905	18	11	13	17
ENSG00000073910	2428	2572	1457	2122
ENSG00000073921	14695	13372	12844	14125
ENSG00000073969	2547	2273	2062	2253
ENSG00000074047	78	163	257	318
ENSG00000074054	6175	6624	4690	5560
ENSG00000074071	1183	997	952	873
ENSG00000074181	3206	3790	3188	3632
ENSG00000074201	5013	3774	3492	3622
ENSG00000074211	2409	1771	1749	547
ENSG00000074219	1668	1495	922	1321
ENSG00000074266	1226	1115	846	971
ENSG00000074276	1	1	5	1
ENSG00000074317	0	0	0	0
ENSG00000074319	2981	2144	2643	2072
ENSG00000074356	2456	2447	1850	2348
ENSG00000074370	121	171	78	133
ENSG00000074410	15430	20302	6916	16615
ENSG00000074416	4477	8211	3506	6983
ENSG00000074527	1081	1029	3415	5418
ENSG00000074582	710	710	540	572
ENSG00000074590	1854	2334	2362	2700
ENSG00000074603	4606	4044	3313	3702
ENSG00000074621	682	763	503	765
ENSG00000074657	5286	5949	3717	4975
ENSG00000074660	38	25	24	19
ENSG00000074695	21013	24340	14991	25322
ENSG00000074696	6792	5080	4410	5351
ENSG00000074706	2	4	3	1
ENSG00000074755	5008	5161	3557	3757
ENSG00000074771	0	0	0	0
ENSG00000074800	48108	50957	58734	68461
ENSG00000074803	0	0	0	0
ENSG00000074842	2427	2606	2311	3465
ENSG00000074855	222	191	227	164
ENSG00000074935	1115	1057	1019	1179
ENSG00000074964	1691	1579	1595	1227
ENSG00000074966	55	7	72	10
ENSG00000075035	1	0	2	1
ENSG00000075043	0	2	0	0
ENSG00000075073	2	2	3	7
ENSG00000075089	1157	979	1006	1170
ENSG00000075131	249	252	233	222
ENSG00000075142	3500	2808	2386	3004
ENSG00000075151	7918	8799	5500	7568
ENSG00000075188	1205	927	899	1011
ENSG00000075213	10515	4451	4172	4451
ENSG00000075218	30	159	81	139
ENSG00000075223	12086	17948	8035	14320
ENSG00000075234	904	790	584	854
ENSG00000075239	1830	1585	1211	1703
ENSG00000075240	1448	1058	925	714
ENSG00000075275	2212	1665	1660	276
ENSG00000075290	0	0	0	0
ENSG00000075292	10824	9091	7815	9236
ENSG00000075303	910	942	533	834
ENSG00000075336	980	789	759	701
ENSG00000075340	4	16	15	22
ENSG00000075388	0	0	0	0
ENSG00000075391	3030	4281	2506	3932
ENSG00000075399	407	584	333	601
ENSG00000075407	2956	2586	2113	2698
ENSG00000075413	5614	5529	4239	4899
ENSG00000075415	20917	18760	14896	19406
ENSG00000075420	19565	26050	11724	23529
ENSG00000075426	13916	14495	10565	12836
ENSG00000075429	0	0	0	0
ENSG00000075461	2	1	3	1
ENSG00000075539	7604	7277	5813	5396
ENSG00000075568	6264	6528	4297	5227
ENSG00000075618	5127	7740	4574	6078
ENSG00000075624	97365	170940	132264	203632
ENSG00000075643	2730	1690	2171	1229
ENSG00000075651	4004	3003	2051	1757
ENSG00000075673	5557	717	5713	59
ENSG00000075702	39	125	43	103
ENSG00000075711	8613	6212	6650	5432
ENSG00000075785	8684	7156	5639	5024
ENSG00000075790	32	46	21	50
ENSG00000075826	178	245	77	241
ENSG00000075856	3365	2845	2425	2454
ENSG00000075884	15	5	3	1
ENSG00000075886	0	0	0	0
ENSG00000075891	0	0	0	0
ENSG00000075914	1616	1345	1077	1198
ENSG00000075945	3658	2796	2798	3052
ENSG00000075975	3056	2667	2408	2715
ENSG00000076003	2051	1815	1322	1512
ENSG00000076043	3171	2776	3053	3568
ENSG00000076053	1525	1375	1322	1574
ENSG00000076067	4668	6121	3048	4957
ENSG00000076108	5097	6035	3300	3957
ENSG00000076201	1489	2102	778	1310
ENSG00000076242	1996	1737	1479	1716
ENSG00000076248	1400	1170	1045	965
ENSG00000076258	693	429	236	323
ENSG00000076321	1991	1466	1450	1498
ENSG00000076344	71	175	36	113
ENSG00000076351	449	591	332	460
ENSG00000076356	1157	1119	1001	622
ENSG00000076382	130	489	240	448
ENSG00000076513	6608	5026	7581	8120
ENSG00000076554	515	340	455	121
ENSG00000076555	579	497	222	386
ENSG00000076604	941	1316	830	1008
ENSG00000076641	5195	6090	2004	3899
ENSG00000076650	710	509	502	455
ENSG00000076662	197	177	137	179
ENSG00000076685	5148	3852	3940	3841
ENSG00000076706	397	518	2345	3282
ENSG00000076716	894	821	499	824
ENSG00000076770	4266	3149	1866	2123
ENSG00000076826	254	166	239	35
ENSG00000076864	97	118	48	79
ENSG00000076924	1269	1321	889	988
ENSG00000076928	1634	2156	1163	1379
ENSG00000076944	217	216	159	122
ENSG00000076984	683	760	515	535
ENSG00000077009	0	0	0	0
ENSG00000077044	589	737	472	730
ENSG00000077063	29	30	27	27
ENSG00000077080	0	0	0	0
ENSG00000077092	2	24	151	250
ENSG00000077097	10701	10269	7610	10153
ENSG00000077147	23233	19345	17387	19505
ENSG00000077150	1762	2615	904	1562
ENSG00000077152	107	185	143	154
ENSG00000077157	895	1155	732	1228
ENSG00000077232	8641	8675	6000	8740
ENSG00000077235	8431	7287	5732	5408
ENSG00000077238	3913	2290	3273	1190
ENSG00000077254	7768	6744	4985	7242
ENSG00000077264	204	109	89	95
ENSG00000077274	8	3	7	1
ENSG00000077279	0	1	0	0
ENSG00000077312	1112	1075	880	1000
ENSG00000077327	1	0	7	0
ENSG00000077348	426	309	288	236
ENSG00000077380	6987	5835	5540	5700
ENSG00000077420	1416	946	494	786
ENSG00000077454	98	118	65	108
ENSG00000077458	937	921	658	873
ENSG00000077463	329	316	279	284
ENSG00000077498	9	9	33	3
ENSG00000077514	1356	996	895	910
ENSG00000077522	3	8	5	7
ENSG00000077549	6450	7800	5278	7555
ENSG00000077585	1401	882	991	749
ENSG00000077616	88	62	46	69
ENSG00000077684	1657	2170	1743	3141
ENSG00000077713	1673	1708	1383	1637
ENSG00000077721	3406	2979	2630	2929
ENSG00000077782	16019	19064	7444	15781
ENSG00000077800	0	0	0	0
ENSG00000077935	3	1	1	1
ENSG00000077942	99969	137890	34961	105493
ENSG00000077943	281	639	810	1262
ENSG00000077984	0	0	0	2
ENSG00000078018	8009	2814	6572	485
ENSG00000078043	2329	2495	1472	2582
ENSG00000078053	361	460	210	574
ENSG00000078061	1463	1650	1047	1485
ENSG00000078070	1109	1116	810	1069
ENSG00000078081	230	85	234	49
ENSG00000078098	15109	12263	7235	11605
ENSG00000078114	4799	1881	4075	338
ENSG00000078124	2986	1687	1732	1447
ENSG00000078140	6648	5230	4994	4220
ENSG00000078142	4602	4133	3417	4301
ENSG00000078177	1800	1907	1265	1583
ENSG00000078237	1046	902	745	593
ENSG00000078246	1757	1910	1324	1952
ENSG00000078269	1246	1368	1727	2324
ENSG00000078295	6	38	1	26
ENSG00000078304	6670	5712	5126	5580
ENSG00000078319	382	372	297	345
ENSG00000078328	1	0	2	1
ENSG00000078369	13189	16281	10501	15056
ENSG00000078399	367	456	246	272
ENSG00000078401	584	2115	289	1092
ENSG00000078403	2502	2803	1570	2471
ENSG00000078487	172	102	92	110
ENSG00000078549	7	3	12	2
ENSG00000078579	1	0	0	0
ENSG00000078589	0	0	0	0
ENSG00000078596	268	125	256	52
ENSG00000078618	12393	10756	9890	9500
ENSG00000078668	3317	2549	2544	2465
ENSG00000078674	12772	10039	9105	9499
ENSG00000078687	728	821	472	723
ENSG00000078699	1135	1359	723	976
ENSG00000078725	244	73	136	40
ENSG00000078747	9573	7533	7523	7791
ENSG00000078795	7	1	0	3
ENSG00000078804	406	618	308	474
ENSG00000078808	3735	5475	3405	5641
ENSG00000078814	11	5	1	6
ENSG00000078898	0	0	1	0
ENSG00000078900	138	170	77	13
ENSG00000078902	2475	1983	1989	1265
ENSG00000078967	597	622	424	582
ENSG00000079101	2	1	2	1
ENSG00000079102	4242	4321	1811	3998
ENSG00000079112	6	9	0	5
ENSG00000079134	1567	1280	1145	1384
ENSG00000079150	1415	1307	908	1400
ENSG00000079156	1581	650	1465	388
ENSG00000079215	5098	5133	2152	3083
ENSG00000079246	19556	15923	14328	14294
ENSG00000079257	441	358	276	441
ENSG00000079263	2	3	1	6
ENSG00000079277	1036	1110	738	967
ENSG00000079308	6927	12141	5544	12055
ENSG00000079313	422	593	299	422
ENSG00000079332	20542	14498	11619	14709
ENSG00000079335	211	225	144	267
ENSG00000079337	131	265	130	209
ENSG00000079385	27	18	24	2
ENSG00000079387	1450	1208	964	1076
ENSG00000079393	4	1	1	0
ENSG00000079432	1934	2810	1227	2045
ENSG00000079435	33	72	36	45
ENSG00000079459	6574	6603	4733	4375
ENSG00000079462	139	185	190	170
ENSG00000079482	698	892	593	905
ENSG00000079557	1	0	0	0
ENSG00000079616	492	639	499	516
ENSG00000079689	0	0	0	0
ENSG00000079691	2120	1782	1324	1375
ENSG00000079739	2678	3255	2534	3981
ENSG00000079785	7418	6044	5685	5732
ENSG00000079805	5610	4803	4488	3701
ENSG00000079819	5028	5739	3043	6045
ENSG00000079841	6	14	365	519
ENSG00000079931	8366	12961	3874	10536
ENSG00000079950	5444	5430	3946	5371
ENSG00000079974	257	282	160	254
ENSG00000079999	2948	2530	2048	1998
ENSG00000080007	109	115	52	60
ENSG00000080031	25	48	19	46
ENSG00000080166	36	25	134	20
ENSG00000080189	1676	1724	1139	1502
ENSG00000080200	9524	6150	6970	5530
ENSG00000080224	2	2	1	3
ENSG00000080293	0	0	0	0
ENSG00000080298	930	861	542	790
ENSG00000080345	13982	10180	9519	10105
ENSG00000080371	4333	4075	3700	3973
ENSG00000080493	27	254	589	1117
ENSG00000080503	9966	11771	6356	10586
ENSG00000080511	0	0	1	0
ENSG00000080546	2036	2173	1389	1869
ENSG00000080561	1744	1321	1400	822
ENSG00000080572	0	0	0	0
ENSG00000080573	1357	5559	2455	4479
ENSG00000080603	190	268	127	146
ENSG00000080608	3271	2372	2537	2206
ENSG00000080618	1	0	2	0
ENSG00000080644	2	0	2	1
ENSG00000080709	2	0	2	3
ENSG00000080802	2159	1886	1356	1740
ENSG00000080815	7389	4764	4840	4321
ENSG00000080819	988	1120	705	1045
ENSG00000080822	2814	2248	2074	2028
ENSG00000080823	341	692	456	913
ENSG00000080824	37041	26893	24573	21373
ENSG00000080839	752	805	569	654
ENSG00000080845	2943	3245	2116	2212
ENSG00000080854	32	27	31	15
ENSG00000080910	0	0	0	0
ENSG00000080947	112	204	76	216
ENSG00000080986	198	336	226	301
ENSG00000081014	2610	2350	2163	2141
ENSG00000081019	2196	1774	1570	1789
ENSG00000081026	1011	1049	875	1047
ENSG00000081041	601	1358	311	727
ENSG00000081051	8	19	3	15
ENSG00000081052	492	263	150	290
ENSG00000081059	17	65	40	66
ENSG00000081087	3427	2872	2316	2516
ENSG00000081138	3	0	1	0
ENSG00000081148	59	78	49	82
ENSG00000081154	7491	7820	5801	7468
ENSG00000081177	1352	1218	954	1202
ENSG00000081181	314	173	237	167
ENSG00000081189	227	449	398	688
ENSG00000081237	5	3	15	26
ENSG00000081248	0	2	0	1
ENSG00000081277	35584	20714	30865	3683
ENSG00000081307	2712	2675	1699	2543
ENSG00000081320	4614	5550	2796	5271
ENSG00000081377	3887	4397	2123	3806
ENSG00000081386	1595	1389	1009	1254
ENSG00000081479	3	2	0	5
ENSG00000081665	1205	918	994	910
ENSG00000081692	915	795	709	648
ENSG00000081721	819	597	643	626
ENSG00000081760	1797	2097	1341	1546
ENSG00000081791	2512	2414	1555	2255
ENSG00000081800	0	0	0	0
ENSG00000081803	405	517	213	322
ENSG00000081818	31	19	10	27
ENSG00000081842	3	5	1	6
ENSG00000081853	82	93	98	128
ENSG00000081870	630	660	512	802
ENSG00000081913	720	786	553	617
ENSG00000081923	2785	3291	3624	5008
ENSG00000081985	226	164	236	29
ENSG00000082014	673	581	507	795
ENSG00000082068	1686	1390	1202	1393
ENSG00000082074	113	92	30	57
ENSG00000082126	28	87	31	81
ENSG00000082146	933	1014	749	1369
ENSG00000082153	15302	9600	11316	9090
ENSG00000082175	26	28	10	21
ENSG00000082196	39	55	30	77
ENSG00000082212	1902	1640	1414	1569
ENSG00000082213	1456	1271	1226	1261
ENSG00000082258	3790	3487	2750	3100
ENSG00000082269	5736	2293	4691	1334
ENSG00000082293	4	6	7	4
ENSG00000082397	3251	3472	1260	2671
ENSG00000082438	2496	1420	2195	1037
ENSG00000082458	1395	748	1154	816
ENSG00000082482	1069	2039	2118	3924
ENSG00000082497	136	115	291	391
ENSG00000082512	708	970	690	1360
ENSG00000082515	884	618	621	581
ENSG00000082516	3591	2499	2215	2064
ENSG00000082556	0	0	0	0
ENSG00000082641	17385	20637	12891	18932
ENSG00000082684	104	156	52	21
ENSG00000082701	6097	6660	4654	5466
ENSG00000082781	10201	8316	8130	10552
ENSG00000082805	6427	7120	4239	5325
ENSG00000082898	12938	13164	10175	13286
ENSG00000082929	0	0	0	2
ENSG00000082996	3742	2566	2339	2250
ENSG00000083067	110	33	22	29
ENSG00000083093	1784	1223	1222	901
ENSG00000083097	3778	2267	3086	2027
ENSG00000083099	2445	1942	1766	1873
ENSG00000083123	889	829	646	978
ENSG00000083168	6296	5259	4310	3819
ENSG00000083223	8965	7118	7067	5254
ENSG00000083290	1432	1676	1216	1688
ENSG00000083307	1769	745	1531	165
ENSG00000083312	30613	25970	19327	24640
ENSG00000083444	9762	14852	11702	21945
ENSG00000083454	8	0	15	8
ENSG00000083457	543	456	407	488
ENSG00000083520	6314	4582	4861	4256
ENSG00000083535	2240	1652	1591	1690
ENSG00000083544	1583	1287	1163	1390
ENSG00000083622	0	0	0	0
ENSG00000083635	679	405	482	359
ENSG00000083642	5305	4334	3049	3909
ENSG00000083720	1227	1448	1399	1512
ENSG00000083750	1106	899	718	989
ENSG00000083782	1	2	7	3
ENSG00000083799	5431	6681	3359	4888
ENSG00000083807	146	90	125	110
ENSG00000083812	516	415	450	354
ENSG00000083814	304	351	189	346
ENSG00000083817	650	395	588	378
ENSG00000083828	713	526	512	589
ENSG00000083838	331	291	224	313
ENSG00000083844	3495	3333	2535	2632
ENSG00000083845	29477	20959	20489	19458
ENSG00000083857	113436	114091	77490	84663
ENSG00000083896	3619	3333	2901	3005
ENSG00000083937	4163	2973	3159	2632
ENSG00000084070	2305	1367	1864	1400
ENSG00000084072	1745	1200	1310	1188
ENSG00000084073	6124	4303	4633	3910
ENSG00000084090	10848	9699	6561	8135
ENSG00000084092	1518	1267	1104	1088
ENSG00000084093	7366	6368	5543	6150
ENSG00000084110	6619	134	9499	30
ENSG00000084112	3715	4850	3381	4538
ENSG00000084207	16371	14509	14284	9297
ENSG00000084234	32108	30247	20194	27464
ENSG00000084444	698	703	455	695
ENSG00000084453	0	0	1	0
ENSG00000084463	2966	2633	1950	2166
ENSG00000084623	8147	6098	6672	6490
ENSG00000084628	17	1	10	4
ENSG00000084636	14696	17067	9420	13771
ENSG00000084652	8285	7343	6028	7237
ENSG00000084674	2087	1468	2045	1063
ENSG00000084676	3253	2511	1999	2139
ENSG00000084693	836	733	706	814
ENSG00000084710	61	29	68	26
ENSG00000084731	462	926	558	1010
ENSG00000084733	19631	10478	17401	8322
ENSG00000084734	5	10	8	21
ENSG00000084754	14000	10729	9465	9251
ENSG00000084764	437	431	323	266
ENSG00000084774	3867	4833	2635	3072
ENSG00000085063	27995	34254	19449	28371
ENSG00000085117	3485	4867	1793	2521
ENSG00000085185	710	949	361	667
ENSG00000085224	12886	12896	8428	12271
ENSG00000085231	767	551	510	684
ENSG00000085265	0	1	0	1
ENSG00000085274	2109	1461	1592	1434
ENSG00000085276	261	172	266	290
ENSG00000085365	5799	4094	5235	4265
ENSG00000085377	2989	2515	2108	2113
ENSG00000085382	1338	1172	1023	1324
ENSG00000085415	3352	2364	2393	2114
ENSG00000085433	1685	1647	1380	1258
ENSG00000085449	5122	4733	3867	4620
ENSG00000085465	78	41	33	39
ENSG00000085491	4931	4709	3668	4324
ENSG00000085511	4818	3305	2803	2648
ENSG00000085514	56	107	16	77
ENSG00000085552	125	79	102	21
ENSG00000085563	2	1	0	2
ENSG00000085644	238	295	165	217
ENSG00000085662	8762	8394	2671	6463
ENSG00000085719	13057	11547	7470	10221
ENSG00000085721	3459	2229	2676	2118
ENSG00000085733	16873	18020	12833	15607
ENSG00000085741	407	117	263	61
ENSG00000085760	2515	1759	2120	1727
ENSG00000085788	2356	2510	1723	2699
ENSG00000085831	492	136	556	32
ENSG00000085832	8522	7282	5382	6367
ENSG00000085840	74	167	62	77
ENSG00000085871	881	546	626	288
ENSG00000085872	895	936	526	666
ENSG00000085978	2105	1371	1528	1266
ENSG00000085982	4002	3540	3025	3480
ENSG00000085998	2841	3626	1872	3066
ENSG00000085999	30	114	46	84
ENSG00000086015	1753	2829	1170	2277
ENSG00000086061	12955	7069	8165	6562
ENSG00000086062	8282	8760	5787	7464
ENSG00000086065	4782	3227	4291	3404
ENSG00000086102	3749	2981	2690	2641
ENSG00000086159	2	0	0	0
ENSG00000086189	1843	1576	1159	1526
ENSG00000086200	2544	2046	1985	1756
ENSG00000086205	5	0	3	1
ENSG00000086232	4049	3961	2834	3565
ENSG00000086288	0	5	1	5
ENSG00000086289	1672	2877	664	2210
ENSG00000086300	141	75	94	27
ENSG00000086475	1886	1250	1325	1350
ENSG00000086504	1148	1012	1110	1128
ENSG00000086506	2	0	2	0
ENSG00000086544	4856	2947	3398	1783
ENSG00000086548	309	382	162	45
ENSG00000086570	17069	6493	12892	867
ENSG00000086589	2097	1664	1597	1476
ENSG00000086598	18022	15488	14813	16733
ENSG00000086619	483	493	281	491
ENSG00000086666	4955	3104	4130	2784
ENSG00000086696	666	335	251	128
ENSG00000086712	1819	1120	1193	979
ENSG00000086717	7	6	6	10
ENSG00000086730	35	16	15	12
ENSG00000086758	30740	34584	19620	25670
ENSG00000086827	1860	1262	1495	1225
ENSG00000086848	673	445	477	513
ENSG00000086967	0	1	0	0
ENSG00000086991	181	187	226	258
ENSG00000087008	1285	1013	1013	968
ENSG00000087053	3768	3526	2897	3378
ENSG00000087074	2028	2526	1892	2236
ENSG00000087076	256	177	124	144
ENSG00000087077	3556	4089	2649	3527
ENSG00000087085	8	2	2	2
ENSG00000087086	205286	168254	101421	139316
ENSG00000087087	2434	2526	1603	2039
ENSG00000087088	1991	2321	1452	1993
ENSG00000087095	966	867	727	848
ENSG00000087111	1730	1773	1614	2157
ENSG00000087116	6809	16508	6614	15505
ENSG00000087128	444	101	500	15
ENSG00000087152	3702	3335	2683	2715
ENSG00000087157	1240	1145	897	1027
ENSG00000087191	3667	3518	2469	2666
ENSG00000087206	1357	1257	1005	1052
ENSG00000087237	2	3	2	5
ENSG00000087245	73707	107153	37243	76015
ENSG00000087250	0	1	0	3
ENSG00000087253	1329	990	1448	1165
ENSG00000087258	71	223	13	74
ENSG00000087263	3233	2434	2523	2318
ENSG00000087266	2758	2845	1985	2099
ENSG00000087269	3409	2721	2456	2008
ENSG00000087274	9617	10301	7617	10570
ENSG00000087299	395	296	292	209
ENSG00000087301	507	463	331	486
ENSG00000087302	5258	4087	3999	4257
ENSG00000087303	8951	8511	4191	10773
ENSG00000087338	1258	1167	891	1047
ENSG00000087365	7517	7867	5476	6989
ENSG00000087448	3642	3380	2509	3272
ENSG00000087460	23800	27875	21279	32408
ENSG00000087470	5444	4903	4227	4772
ENSG00000087494	841	485	642	182
ENSG00000087495	21	150	8	15
ENSG00000087502	5588	4181	4222	4183
ENSG00000087510	1346	2072	844	1071
ENSG00000087586	192	444	280	400
ENSG00000087589	22	87	35	110
ENSG00000087842	1017	541	498	505
ENSG00000087884	319	365	277	453
ENSG00000087903	404	548	271	517
ENSG00000087995	1346	677	949	621
ENSG00000088002	2019	419	1872	93
ENSG00000088035	947	664	639	624
ENSG00000088038	1209	1816	620	1194
ENSG00000088053	14	1	11	2
ENSG00000088179	2503	1859	1705	1841
ENSG00000088205	5536	3765	4227	3706
ENSG00000088247	3648	4435	2396	3126
ENSG00000088256	1830	2648	1841	2705
ENSG00000088280	2927	1992	2167	1708
ENSG00000088298	1202	1227	843	1187
ENSG00000088305	137	105	122	98
ENSG00000088320	6	15	10	21
ENSG00000088325	456	1254	675	1105
ENSG00000088340	127	198	174	453
ENSG00000088356	555	385	431	354
ENSG00000088367	870	1189	693	1375
ENSG00000088386	2021	80	2055	11
ENSG00000088387	5672	2908	5004	1335
ENSG00000088448	2709	3625	1503	3110
ENSG00000088451	723	546	514	645
ENSG00000088538	211	65	138	53
ENSG00000088543	414	647	382	689
ENSG00000088682	983	848	786	713
ENSG00000088726	2905	981	3039	152
ENSG00000088727	150	113	145	101
ENSG00000088756	2339	1106	916	1076
ENSG00000088766	86	132	53	98
ENSG00000088782	0	0	0	0
ENSG00000088808	447	280	400	155
ENSG00000088812	6509	6779	4346	5659
ENSG00000088826	562	304	661	327
ENSG00000088827	1	0	2	0
ENSG00000088832	6674	7345	4189	5691
ENSG00000088833	3111	2413	2144	1760
ENSG00000088836	164	139	129	57
ENSG00000088854	2561	3293	1532	2746
ENSG00000088876	825	708	603	657
ENSG00000088881	170	160	87	97
ENSG00000088882	11734	3018	3304	2102
ENSG00000088888	5047	6363	3393	5640
ENSG00000088899	251	319	197	271
ENSG00000088926	0	4	0	0
ENSG00000088930	9325	7011	6211	6249
ENSG00000088970	2176	1249	1271	1410
ENSG00000088986	10752	6092	9707	5142
ENSG00000088992	0	1	0	0
ENSG00000089006	4877	4281	3462	4139
ENSG00000089009	30848	24178	23492	24411
ENSG00000089012	0	0	0	0
ENSG00000089022	1803	1557	1201	1474
ENSG00000089041	732	927	327	604
ENSG00000089048	2432	1866	1818	1757
ENSG00000089050	1904	1721	1272	1428
ENSG00000089053	5880	5560	4342	5298
ENSG00000089057	2484	2019	1641	1556
ENSG00000089060	1135	1088	795	905
ENSG00000089063	4436	4374	3175	4541
ENSG00000089091	147	163	104	171
ENSG00000089094	1011	1264	909	956
ENSG00000089101	1	1	2	4
ENSG00000089116	9	6	1	2
ENSG00000089123	704	639	561	590
ENSG00000089127	1304	1619	829	736
ENSG00000089154	10458	10454	7340	8310
ENSG00000089157	86718	66388	62255	64082
ENSG00000089159	3127	5524	2233	3628
ENSG00000089163	74	61	51	36
ENSG00000089169	1	0	1	0
ENSG00000089177	2153	1441	1585	1081
ENSG00000089195	1192	674	1009	555
ENSG00000089199	3	10	1	2
ENSG00000089220	6383	5850	5671	6337
ENSG00000089225	1418	1319	694	994
ENSG00000089234	1896	1279	1494	1245
ENSG00000089248	6075	3598	4285	4071
ENSG00000089250	111	42	171	12
ENSG00000089280	3881	4332	2095	3416
ENSG00000089289	3830	2846	2408	2896
ENSG00000089327	2469	2586	1679	2303
ENSG00000089335	1421	1319	949	1407
ENSG00000089351	801	1491	447	1249
ENSG00000089356	20	21	12	3
ENSG00000089472	5594	5117	3310	5626
ENSG00000089486	1440	1455	1157	982
ENSG00000089505	69	50	27	62
ENSG00000089558	0	1	0	2
ENSG00000089597	15102	18135	10199	17988
ENSG00000089639	243	303	206	246
ENSG00000089682	1906	1519	1402	1296
ENSG00000089685	93	486	390	697
ENSG00000089692	4	4	2	8
ENSG00000089693	4303	3523	3419	3061
ENSG00000089723	1283	312	1689	259
ENSG00000089737	9269	6999	5805	6014
ENSG00000089775	884	1122	715	1159
ENSG00000089818	1584	1278	1136	1104
ENSG00000089820	21	16	11	18
ENSG00000089847	19	15	12	33
ENSG00000089876	3697	2603	2957	2017
ENSG00000089902	5454	3523	4121	2658
ENSG00000089916	6135	6131	4327	5357
ENSG00000090006	2508	2158	953	1398
ENSG00000090013	1945	975	1484	950
ENSG00000090020	1553	2037	786	1337
ENSG00000090054	7472	5633	5688	5668
ENSG00000090060	12393	11657	8190	9811
ENSG00000090061	1434	1917	922	1371
ENSG00000090097	955	1048	964	1252
ENSG00000090104	0	2	0	0
ENSG00000090238	685	658	562	693
ENSG00000090263	1167	944	1024	949
ENSG00000090266	1900	1584	1746	1870
ENSG00000090273	2408	2014	1607	1669
ENSG00000090316	2966	2633	2367	1934
ENSG00000090339	1415	2592	958	2250
ENSG00000090372	2211	2312	1822	1820
ENSG00000090376	8950	15289	2565	10670
ENSG00000090382	0	1	1	1
ENSG00000090402	2	0	0	0
ENSG00000090432	2460	1440	1583	1224
ENSG00000090447	409	374	237	249
ENSG00000090470	1259	1034	808	886
ENSG00000090487	5093	3986	2899	3501
ENSG00000090512	27	7	58	0
ENSG00000090520	1363	1306	1057	1306
ENSG00000090530	521	801	725	891
ENSG00000090534	12	14	6	8
ENSG00000090539	142	160	56	130
ENSG00000090554	3	9	3	8
ENSG00000090565	1314	1640	922	1325
ENSG00000090581	2346	2115	1399	1753
ENSG00000090612	1852	1339	1298	1545
ENSG00000090615	9322	13733	7160	11847
ENSG00000090621	7761	9845	5390	8859
ENSG00000090659	0	0	0	2
ENSG00000090661	1308	387	1125	114
ENSG00000090674	374	383	197	274
ENSG00000090686	3926	3920	2792	3881
ENSG00000090776	3514	2249	2449	1189
ENSG00000090857	2098	2240	1335	2055
ENSG00000090861	12379	7617	10156	8971
ENSG00000090863	12841	15941	9728	16861
ENSG00000090889	91	367	172	301
ENSG00000090905	5391	6849	3277	5813
ENSG00000090924	1892	2286	1110	1850
ENSG00000090932	5	6	10	2
ENSG00000090971	344	339	279	428
ENSG00000090975	195	328	177	268
ENSG00000090989	4202	3429	3366	3301
ENSG00000091009	2007	1525	1511	1460
ENSG00000091010	1	1	1	2
ENSG00000091039	21983	23441	13104	20633
ENSG00000091073	247	270	174	124
ENSG00000091106	2	0	2	0
ENSG00000091127	1987	1445	1350	1248
ENSG00000091128	21	26	10	17
ENSG00000091129	3252	9071	903	5498
ENSG00000091136	57005	57687	24311	50482
ENSG00000091137	33	32	18	31
ENSG00000091138	0	0	0	0
ENSG00000091140	4609	3521	3576	3484
ENSG00000091157	2118	2017	1419	1662
ENSG00000091164	4076	2921	2839	2992
ENSG00000091181	6	1	0	2
ENSG00000091262	47	58	16	42
ENSG00000091317	11375	5882	9324	5728
ENSG00000091409	21608	15507	13926	3296
ENSG00000091428	265	71	353	68
ENSG00000091436	11138	9799	8737	10314
ENSG00000091482	0	0	0	0
ENSG00000091483	4030	2866	2950	2717
ENSG00000091490	1470	1062	1938	2026
ENSG00000091513	39	18	24	27
ENSG00000091527	19795	17320	15667	15381
ENSG00000091536	26	38	15	25
ENSG00000091542	4326	4493	3965	5284
ENSG00000091583	0	0	0	0
ENSG00000091592	1624	1905	1372	1393
ENSG00000091622	752	884	599	348
ENSG00000091640	1477	1328	1156	1242
ENSG00000091651	71	157	119	154
ENSG00000091656	3353	2984	1510	2942
ENSG00000091664	0	0	0	0
ENSG00000091704	5	3	3	1
ENSG00000091732	769	617	537	644
ENSG00000091831	397	319	170	157
ENSG00000091844	554	823	289	720
ENSG00000091879	1	4	3	2
ENSG00000091947	1530	1182	1089	967
ENSG00000091972	3	2	3	4
ENSG00000091986	24565	24566	35243	54265
ENSG00000092009	0	0	0	0
ENSG00000092010	4366	4306	2819	3823
ENSG00000092020	1412	1183	975	1389
ENSG00000092036	353	334	242	307
ENSG00000092051	0	3	0	0
ENSG00000092054	0	0	0	1
ENSG00000092067	0	0	0	0
ENSG00000092068	1195	1088	532	576
ENSG00000092094	732	701	500	647
ENSG00000092096	390	537	361	513
ENSG00000092098	17	24	8	15
ENSG00000092108	5244	5327	4615	5622
ENSG00000092140	2121	1903	1555	1934
ENSG00000092148	29196	16585	23020	15185
ENSG00000092199	21015	15904	15223	14466
ENSG00000092200	0	2	4	1
ENSG00000092201	9667	7241	6661	6639
ENSG00000092203	4744	3335	4093	3229
ENSG00000092208	549	297	409	293
ENSG00000092295	11608	2438	10779	462
ENSG00000092330	2286	1711	1937	1523
ENSG00000092345	264	405	87	297
ENSG00000092377	48	17	35	5
ENSG00000092421	518	278	362	243
ENSG00000092439	10109	8512	6238	7860
ENSG00000092445	1801	1531	1549	1111
ENSG00000092470	269	525	262	418
ENSG00000092529	60	174	45	108
ENSG00000092531	3435	3238	2333	3424
ENSG00000092607	574	860	510	850
ENSG00000092621	5592	2052	4731	3434
ENSG00000092758	24	6	25	3
ENSG00000092820	13182	5692	12772	3552
ENSG00000092841	16579	18796	21116	25817
ENSG00000092847	3734	3949	2334	3160
ENSG00000092850	3	4	2	3
ENSG00000092853	138	537	185	381
ENSG00000092871	820	974	517	672
ENSG00000092929	49	107	31	39
ENSG00000092931	1491	1046	918	958
ENSG00000092964	20404	19710	15539	25406
ENSG00000092969	954	261	995	568
ENSG00000092978	2324	1920	1763	1604
ENSG00000093000	5983	3987	4159	3008
ENSG00000093009	61	141	77	94
ENSG00000093010	2698	3208	2667	3583
ENSG00000093072	184	243	80	200
ENSG00000093100	4	12	3	17
ENSG00000093134	203	255	116	209
ENSG00000093144	4098	3961	2670	3590
ENSG00000093167	4620	6711	3636	6466
[truncated: 59,488 more rows]
